# Supplementary material for: COVID‐19 infection in CVID patients: What we know so far
Source: Immun Inflamm Dis. 2021 May 12;9(3):632–4. doi: 10.1002/iid3.450 (PMC8239877; doi:10.1002/iid3.450)
Supplement: Supplementary file 1 — Supporting information. [file IID3-9-632-s001.xlsx]

## Sheet: COVID-CVID
	Table S1. Compilation of COVID-19 cases among CVID patients based on 14 references.
	Abbreviations used: F = female; M = male; IG = immunoglobulin; s = oxygen supplementation; i = intubation; A = free of symptoms; M = mild symptoms (not necessarily hospitalized, no oxygen supply necessary);
	MS = moderate to severe symptoms (with oxygen support necessary); C = critical symptoms (with intubation necessary)
	Age	Sex	Country	Comorbidities	Usual therapy	COVID-19 manifestation and coappearing health problems	COVID-19 treatment	Oxygen support	Severeness	Fatal (after n days of hospitalization)	Recovery (after n days of hospitalization)	Comment	Source	DOI
	29	M	USA	lymphangiomatosis, hypertension	see Comment	abdominal distension, hemoptysis, Aspergillus, Streptococcus agalactiae, thrombosis	antibiotics, antifungals, IG	s	MS	n/a	17	off gamma globulin priot to COVID-19 for 14 months	Urschel D et al., 2020, Ann Allergy Asthma Immunol 125: S105	10.1016/j.anai.2020.08.354
	59	M	USA	atrial fibrillation, hypertension, back pain	regular IG replacement	fever, cough, lower lobe opacities, lymphopenia	hydroxychloroquine, convalescent plasma	i	C	n/a	24	SARS-CoV-2 positive > 2 months after recovery, but asymptomstic	Ender E & Timothy P, 2020, Ann Allergy Asthma Immunol 125: S107	10.1016/j.anai.2020.08.360
	42	M	USA	asthma, morbid obesity	see Comment	fever, dyspnea, pneumonia (hypoxemia), Staphylococcus aureus, cardiac arrest	remdisivir, IG, vancomycin, convalescent plasma	i	C	30	n/a	off gamma globulin prior to COVID-19 infection for 6 months	Mullur J et al., 2021, Ann Allergy Asthma Immunol 126: 89-104	10.1016/j.anai.2020.08.017
	53	F	USA	bronchiectasis (stable), past breast cancer, hypothyroidism, Sjogren's syndrome	regular IG replacement, see Comment	fever, cough, myalgia, pleuritic chest pain, shortness of breath, opacities, leucopenia	IG, hydroxychloroquine	i	C	n/a	14		Fill L et al., 2020, nn Allergy Asthma Immunol 125: 97-114	10.1016/j.anai.2020.04.033
	65	M	France	ear-nose-throat and upper respiratory tract infections, intestine problems (Campylobacter), near absence of B cells, significant intellectual disability, pulmonary artery stenosis	regular IG replacement	fever, cough, dyspnea, oxygen desaturation (pneumonia), Haemophilus influenzae	antibiotics, lopinavir, ritonavir	i	C	19	n/a	hospitalized only 21 days after first symptoms	London J et al., 2020, J Clin Immunol 41: 356-361	10.1007/s10875-020-00904-5
	37	M	UK	bronchiectatic change, upper and lower respiratory tract infections, near absence of B cells	regular IG replacement	fever, cough, anorexia, shortness of breath, inspiratory crepitations over lungs, mild hypoxemia)	antibiotics, hydroxychloroquine, convalescent plasma	i	C	n/a	33	SARS-CoV-2 positive > 2 months after recovery, but asymptomatic	Van Damme KFA et al., 2020, Frontiers Immunol 11: 596761	10.3389/fimmu.2020.596761
	28	M	USA	none	regular IG replacement, abatacept	fever, cough, shortness of breath, abdominal pain, fatigue, anosmia, ageusia, sore throat, rash	levofloxacin, azithromycin	none	M	n/a	not hospitalized, see Comment	recovery, free of symptoms after 28 days	Cohen B et al., 2021, Clinic Communic 9: 504-507	10.1016/j.jaip.2020.11.006
	33	F	USA	none	regular IG replacement, rituximab	fever, cough, sore throat, fatigue	azithromycin	none	M	n/a	not hospitalized, see Comment	recovery, free of symptoms after 14 days	Cohen B et al., 2021, Clinic Communic 9: 504-507	10.1016/j.jaip.2020.11.006
	25	M	USA	none	none	fever, cough, fatigue, anosmia, ageusia	azithromycin	none	M	n/a	not hospitalized, see Comment	recovery, free of symptoms after 11 days	Cohen B et al., 2021, Clinic Communic 9: 504-507	10.1016/j.jaip.2020.11.006
	41	M	USA	intellectual disability, seizures	regular IG replacement, dapsone	fever, cough	none	none	M	n/a	not hospitalized, see Comment	recovery, free of symptoms after 7 days	Cohen B et al., 2021, Clinic Communic 9: 504-507	10.1016/j.jaip.2020.11.006
	24	M	USA	cystic acne, autism, osteoporosis	regular IG replacement, adalimumab	fatigue, anorexia, diarrhea	none	none	M	n/a	not hospitalized, see Comment	recovery, free of symptoms after 7 days	Cohen B et al., 2021, Clinic Communic 9: 504-507	10.1016/j.jaip.2020.11.006
	68	F	USA	multiple sclerosis, hypertension	none	fever, cough, shortness of breath, fatigue	none	none	M	n/a	not hospitalized, see Comment	recovery, free of symptoms after 42 days	Cohen B et al., 2021, Clinic Communic 9: 504-507	10.1016/j.jaip.2020.11.006
	66	F	USA	asthma, hypertension, allergic rhinoconjunctivities, arterial fibrillation	regular IG replacement, Penicillin VK	fever, cough, shortness of breath, fatigue, diarrhea, dehydration, decreased appetite	IG, lopinavir, ritonavir, hydroxychloroquine	none	M	n/a	16	hospitalization for dehydration and electrolyte abnormalities, no respiratory support	Cohen B et al., 2021, Clinic Communic 9: 504-507	10.1016/j.jaip.2020.11.006
	45	F	USA	colonic polyposis	regular IG replacement	fever, cough, sore throat, fatigue	azithromycin	none	M	n/a	not hospitalized, see Comment	recovery, free of symptoms after 7 days	Cohen B et al., 2021, Clinic Communic 9: 504-507	10.1016/j.jaip.2020.11.006
	44	M	USA	asthma, diabetes mellitus II, bipolar disorder, schizoaffective disorder	none	cough, shortness of breath, rhinorrhea	clindamycin	none	M	n/a	not hospitalized, see Comment	recovery, free of symptoms after 7 days	Cohen B et al., 2021, Clinic Communic 9: 504-507	10.1016/j.jaip.2020.11.006
	20	M	USA	none	regular IG replacement	cough, sore throat, anosmia	none	none	M	n/a	not hospitalized, see Comment	recovery, free of symptoms after 5 days	Cohen B et al., 2021, Clinic Communic 9: 504-507	10.1016/j.jaip.2020.11.006
	group 35-44	F	USA	lymphoma, cancer, kidney treatment	regular IG replacement, steroids	hypotension, renal failure	antibiotics, chloroquine, enoxaparin, convalescent plasma	none	M, see Comment	unknown, see Comment	n/a	deceased, probably due to comorbidity	Meyts I et al., 2021, J Allergy Clin Immunol 147: 520-531	10.1016/j.jaci.2020.09.010
	group 55-64	F	USA	lung disease, heart disease, thrombocytopenia	regular IG replacement, rituximab, metoprolol	fever, cough, dyspnea, fatigue, hypotension, renal failure, respiratory insufficiency	antibiotics, chloroquine, enoxaparin	s	MS	unknown, see Comment	n/a	deceased	Meyts I et al., 2021, J Allergy Clin Immunol 147: 520-531	10.1016/j.jaci.2020.09.010
	group 55-64	F	Italy	lung disease	regular IG replacement	fever, cough, respiratory insufficiency	antibiotics, steroids, tocilizumab, lopinavir, ritonavir	s	MS	17	n/a		Meyts I et al., 2021, J Allergy Clin Immunol 147: 520-531	10.1016/j.jaci.2020.09.010
	group ≥ 75	F	Spain	lymphoproliferate disease, intestine problems, genital tract neoplasm	regular IG replacement	acute confusional syndrome	antibiotics, chloroquine	s	MS	unknown, see Comment	n/a	deceased	Meyts I et al., 2021, J Allergy Clin Immunol 147: 520-531	10.1016/j.jaci.2020.09.010
	group 55-64	M	Italy	asthma	regular IG replacement, immunosuppressive	fever, cough, myalgia, respiratory insufficiency, spsis	antibiotics, chloroquine, remdisivir, lopinavir, ritonavir, monoclonal antibodies	s	MS	n/a	unknown, see Comment	recovery, SARS-CoV-2 positive 1 month after recovery	Meyts I et al., 2021, J Allergy Clin Immunol 147: 520-531	10.1016/j.jaci.2020.09.010
	group 13-18	M	USA	alopecia totalis, psoriasis	none	fever, cough, upper respiratory symptoms, dyspnea, respiratory insufficiency, intestine problems	antibiotics, steroids, tocilizumab, remdisivir, convalescent plasma	s	MS	n/a	unknown, see Comment	recovery, SARS-CoV-2 positive 8 days after recovery	Meyts I et al., 2021, J Allergy Clin Immunol 147: 520-531	10.1016/j.jaci.2020.09.010
	group 45-54	M	Italy	lung disease	regular IG replacement, immunosuppressive	fever, cough, respiratory insufficiency	steroids, chloroquine, tocilizumab, remdisivir, lopinavir, ritonavir	s	MS	n/a	unknown, see Comment	recovery, SARS-CoV-2 positive 9 days after recovery	Meyts I et al., 2021, J Allergy Clin Immunol 147: 520-531	10.1016/j.jaci.2020.09.010
	group 25-34	F	Italy	none	regular IG replacement	fever, cough, respiratory insufficiency, anosmia	steroids, chloroquine, tocilizumab, lopinavir, ritonavir	s	MS	n/a	unknown, see Comment	recovery, SARS-CoV-2 positive 50 days after recovery	Meyts I et al., 2021, J Allergy Clin Immunol 147: 520-531	10.1016/j.jaci.2020.09.010
	group 25-34	M	France	none	regular IG replacement	fever, cough, respiratory insufficiency, intestine problems, fatigue	antibiotics, steroids	s	MS	n/a	unknown	recovery	Meyts I et al., 2021, J Allergy Clin Immunol 147: 520-531	10.1016/j.jaci.2020.09.010
	group 45-54	M	France	lung disease	regular IG replacement, antibiotics	fever, cough, respiratory insufficiency	antibiotics, IG	s	MS	n/a	unknown	recovery	Meyts I et al., 2021, J Allergy Clin Immunol 147: 520-531	10.1016/j.jaci.2020.09.010
	group 45-54	M	France	lung disease	regular IG replacement, antibiotics	fever, upper respiratory symptoms, respiratory insufficiency, myalgia	antibiotics	s	MS	n/a	unknown, see Comment	recovery, free of symptoms after ca. 60 days	Meyts I et al., 2021, J Allergy Clin Immunol 147: 520-531	10.1016/j.jaci.2020.09.010
	group 45-54	M	Spain	large granular lymphocyte leukemia	regular IG replacement	fever, cough, respiratory insufficiency	antibiotics, chloroquine	s	MS	n/a	unknown, see Comment	recovery, free of symptoms after 17 days, SARS-CoV-2 positive 30 days after recovery	Meyts I et al., 2021, J Allergy Clin Immunol 147: 520-531	10.1016/j.jaci.2020.09.010
	group 13-18	M	Chile	lung disease	regular IG replacement	fever, intestine problems	none	none	M	n/a	not hospitalized, see Comment	recovery	Meyts I et al., 2021, J Allergy Clin Immunol 147: 520-531	10.1016/j.jaci.2020.09.010
	group 25-34	M	France	inflammatory bowel disease	regular IG replacement	fever, cough, myalgia	antibiotics	none	M	n/a	not hospitalized, see Comment	recovery	Meyts I et al., 2021, J Allergy Clin Immunol 147: 520-531	10.1016/j.jaci.2020.09.010
	group 25-34	M	USA	lung disease	regular IG replacement	fever, cough, intestine problems, myalgia	antibiotics, chloroquine, enoxaparin, convalescent plasma	none	M	n/a	unknown, see Comment	recovery	Meyts I et al., 2021, J Allergy Clin Immunol 147: 520-531	10.1016/j.jaci.2020.09.010
	group 25-34	F	USA	lung disease, autoimmune disease	regular IG replacement, antibiotics	fever, cough, upper respiratory symptoms, dyspnea	antibiotics, chloroquine	none	M	n/a	not hospitalized, see Comment	recovery	Meyts I et al., 2021, J Allergy Clin Immunol 147: 520-531	10.1016/j.jaci.2020.09.010
	group 25-34	M	Spain	none	regular IG replacement, antibiotics	sore throat	antibiotics, chloroquine, lopinavir, ritonavir	none	M	n/a	not hospitalized, see Comment	recovery	Meyts I et al., 2021, J Allergy Clin Immunol 147: 520-531	10.1016/j.jaci.2020.09.010
	group 25-34	M	Brazil	none	regular IG replacement	anosmia, ageusia	steroids, chloroquine, enoxaparin	none	M	n/a	unknown, see Comment	recovery, SARS-CoV-2 positive 35 days after recovery	Meyts I et al., 2021, J Allergy Clin Immunol 147: 520-531	10.1016/j.jaci.2020.09.010
	group 35-44	F	Italy	none	antibiotics	fever, cough, upper respiratory symptoms	antibiotics, chloroquine, steroids, IG	none	M	n/a	unknown, see Comment	recovery, SARS-CoV-2 positive 64 days after recovery	Meyts I et al., 2021, J Allergy Clin Immunol 147: 520-531	10.1016/j.jaci.2020.09.010
	group 35-44	M	USA	chronic diarrhea	regular IG replacement	fever, cough, intestine problems, dyspnea, fatigue	none	none	M	n/a	not hospitalized, see Comment	recovery	Meyts I et al., 2021, J Allergy Clin Immunol 147: 520-531	10.1016/j.jaci.2020.09.010
	group 35-44	F	USA	lung disease	regular IG replacement	cough	antibiotics, chloroquine, enoxaparin	none	M	n/a	unknown, see Comment	recovery	Meyts I et al., 2021, J Allergy Clin Immunol 147: 520-531	10.1016/j.jaci.2020.09.010
	group 35-44	F	Italy	lung disease	regular IG replacement, antibiotics	fever, cough, upper respiratory symptoms, myalgia, dyspnea, chest pain	antibiotics, chloroquine, lopinavir, ritonavir	none	M	n/a	unknown, see Comment	recovery, SARS-CoV-2 positive 14 days after recovery	Meyts I et al., 2021, J Allergy Clin Immunol 147: 520-531	10.1016/j.jaci.2020.09.010
	group 45-54	M	Spain	lung disease, kidney disease, intestine problems	regular IG replacement, steroids, monoclonal antibodies	fever	none	none	M	n/a	not hospitalized, see Comment	recovery	Meyts I et al., 2021, J Allergy Clin Immunol 147: 520-531	10.1016/j.jaci.2020.09.010
	group 55-64	F	Spain	severe anemia	regular IG replacement	fever, cough, intestine problems, dyspnea, fatigue	none	none	M	n/a	unknown, see Comment	recovery	Meyts I et al., 2021, J Allergy Clin Immunol 147: 520-531	10.1016/j.jaci.2020.09.010
	group 55-64	M	unknown	lung disease, lymphoproliferative disease	regular IG replacement	fever, upper respiratory symptoms, myalgia	none	none	M	n/a	not hospitalized, see Comment	recovery	Meyts I et al., 2021, J Allergy Clin Immunol 147: 520-531	10.1016/j.jaci.2020.09.010
	group 55-64	M	USA	lung disease, hypertension, splenomegaly, lymphadenopathy	regular IG replacement	fever	antibiotics, chloroquine, enoxaparin	none	M	n/a	unknown, see Comment	recovery	Meyts I et al., 2021, J Allergy Clin Immunol 147: 520-531	10.1016/j.jaci.2020.09.010
	group 55-64	F	Spain	liver disease	regular IG replacement	cough	chloroquine	none	M	n/a	not hospitalized, see Comment	recovery	Meyts I et al., 2021, J Allergy Clin Immunol 147: 520-531	10.1016/j.jaci.2020.09.010
	group 65-74	F	Italy	hypertension, obesity, diabetes	antibiotics	fever, intestine problems	none	none	M	n/a	not hospitalized, see Comment	asymptomatic, recovery, SARS-CoV-2 positive 7 days after recovery	Meyts I et al., 2021, J Allergy Clin Immunol 147: 520-531	10.1016/j.jaci.2020.09.010
	group 65-74	F	France	none	regular IG replacement, antibiotics	fever, cough, dyspnea	none	none	M	n/a	not hospitalized, see Comment	recovery	Meyts I et al., 2021, J Allergy Clin Immunol 147: 520-531	10.1016/j.jaci.2020.09.010
	group 65-74	F	France	none	none	cough, myalgia, fatigue	antibiotics	none	M	n/a	not hospitalized, see Comment	recovery	Meyts I et al., 2021, J Allergy Clin Immunol 147: 520-531	10.1016/j.jaci.2020.09.010
	group 65-74	F	USA	hypertension, obesity, diabetes	antibiotics	fever, intestine problems, myalgia, fatigue	antibiotics, chloroquine, enoxaparin, convalescent plasma	none	M	n/a	unknown, see Comment	recovery	Meyts I et al., 2021, J Allergy Clin Immunol 147: 520-531	10.1016/j.jaci.2020.09.010
	63	F	USA	none	regular IG replacement	cough, malaise, nasal congestion	none	none	M	n/a	not hospitalized, see Comment	recovery, SARS-CoV-2 positive2 months after recovery	Gupta S et al., 2021, Int Arch Allergy Immunol: in press	10.1159/000514193
	59	F	Italy	chronic sinusitis, chronic bronchitis, chronic gastritis	regular IG replacement	fever, dyspnea	tocilizumab	i	C	17	n/a		Quinti I et al., 2020, J Allergy Clin Immunol 146: 211-213	10.1016/j.jaci.2020.04.013
	32	F	Italy	endometriosis, celiac-like disease, allergy, melanoma	none	fever, cough, dyspnea, chest pain, leukopenia, interstitial pneumonia	hydroxychloroquine, darunavir, ritonavir, tocilizumab	s	MS	n/a	unknown, see Comment	improvement 4 days after hospitalization, recovery	Quinti I et al., 2020, J Allergy Clin Immunol 146: 211-213	10.1016/j.jaci.2020.04.013
	57	M	Italy	asthma, hypertension, obesity	regular IG replacement	fever, cough, myalgia, dyspnea, interstitial pneumonia and opacities, lymphopenia	hydroxychloroquine, lopinavir, ritonavir, methylprednisolone, vancomycin, meropenem, linezolid, caspofungin, cotrimoxazole	s	MS	n/a	30	SARS-CoV-2 negative when discharged	Quinti I et al., 2020, J Allergy Clin Immunol 146: 211-213	10.1016/j.jaci.2020.04.013
	52	M	Italy	interstitial lung disease, recurrent pneumonia, lymphadenopathy, splenomegaly, recurrent giardiasis, thrombocytopenia	regular IG replacement	fever, dyspnea, interstitial pneumonia	hydroxychloroquine, lopinavir, ritonavir	none	M	n/a	9	SARS-CoV-2 negative when discharged	Quinti I et al., 2020, J Allergy Clin Immunol 146: 211-213	10.1016/j.jaci.2020.04.013
	41	M	Italy	sinusitis, eczema	regular IG replacement	fever, cough, dyspnea, interstitial alveolar infiltrates	hydroxychloroquine, lopinavir, ritonavir, piperacillin/tazobactam, tocilizumab, remdisivir	s	MS	n/a	unknown, see Comment	still hospitalized when manuscript was submitted, not entirely recovered but recovery expected	Quinti I et al., 2020, J Allergy Clin Immunol 146: 211-213	10.1016/j.jaci.2020.04.013
	unknown	unknown	Romania	unknown	regular IG replacement (by implication)	none	none	none	A	n/a	not hospitalized, see Comment	asymptomatic, recovery	Petricau C et al., 2020, ResearchSquare [preprint]	10.21203/rs.3.rs-57542/v1
	53	F	USA	bronchiectasis, hypothyroidism, Sjorgen's syndrome	regular IG replacement, hydroxychloroquine	fever, cough, chills, shortness of breath, nausea, vomiting, diarrhea, ground-glass opacities in lung, lymphopenia	ceftriaxone, doxycycline, IG	i	C	n/a	unknown, see Comment	recovery, SARS-CoV-2 positive after recovery	Aljaberi R & Wishah K, 2020, Lett Ann Allergy Asthma Immunol 125: 349	10.1016/j.anai.2020.06.006
	37	M	Israel	bronchiectasis, hypogammaglobulinemia	regular IG replacement, amoxicillin, bronchodilators, inhaled corticosteroids, iron supplement	none	none	none	A	n/a	not hospitalized, see Comment	asymptomatic, recovery	Marcus N et al., 2021, Front. Immunol 11: 614086	10.3389/fimmu.2020.614086
	22	F	Israel	intesitnal lymphonodular hyperplasia	regular IG replacement	fatigue, abdominal pain	antibiotics	none	M	n/a	not hospitalized, see Comment	recovery, SARS-CoV-2 positive for 6 weeks	Marcus N et al., 2021, Front. Immunol 11: 614086	10.3389/fimmu.2020.614086
	60	M	Israel	anemia, diarrhea	regular IG replacement	fever, cough, shortness of breath, pneumonia	antibiotics	none	M	n/a	not hospitalized, see Comment	recovery	Marcus N et al., 2021, Front. Immunol 11: 614086	10.3389/fimmu.2020.614086
	30	M	Israel	bronchiectasis, celiac-like enteropathy, thrombocytopenia	regular IG replacement, antibiotics, bronchodilators, inhaled corticosteroids	fever, cough	none	none	M	n/a	not hospitalized, see Comment	recovery, SARS-CoV-2 positive for 3 weeks	Marcus N et al., 2021, Front. Immunol 11: 614086	10.3389/fimmu.2020.614086
	82	M	USA	coronary artery disease, diabetes	unknown	fever, cough, diarrhea	hydroxychloroquine, azithromycin	none	M	n/a	not hospitalized, see Comment	recovered	Ho et al., 2021, J Allergy Clin Immunol Pract 9: 490-493	10.1016/j.jaip.2020.09.052
	61	F	USA	none	unknown	fever, cough, chills, fatigue, weakness	hydroxychloroquine, azithromycin	s	MS	n/a	hospitalized, see Comment	recovered	Ho et al., 2021, J Allergy Clin Immunol Pract 9: 490-493	10.1016/j.jaip.2020.09.052
	38	M	USA	enteropathy	unknown	fever, cough, dyspnea, chills, weakness	hydroxychloroquine, azithromycin	s	MS	n/a	hospitalized, see Comment	recovered	Ho et al., 2021, J Allergy Clin Immunol Pract 9: 490-493	10.1016/j.jaip.2020.09.052
	65	F	USA	obstructive sleep apnea	unknown	fever, cough, dyspnea, fatigue, weakness	hydroxychloroquine, azithromycin, convalescent plasma	s	MS	n/a	hospitalized, see Comment	recovered	Ho et al., 2021, J Allergy Clin Immunol Pract 9: 490-493	10.1016/j.jaip.2020.09.052
	38	M	USA	granulomtous lung disease, autoimmune hemolytic anemia, lymphadenopathy, thrombocytopenia	unknown	fever, cough, fatigue, headache	none	none	M	n/a	not hospitalized, see Comment	recovered	Ho et al., 2021, J Allergy Clin Immunol Pract 9: 490-493	10.1016/j.jaip.2020.09.052
	49	M	USA	bronchiectasis, granulomas	unknown	fever, cough	none	none	M	n/a	not hospitalized, see Comment	recovered	Ho et al., 2021, J Allergy Clin Immunol Pract 9: 490-493	10.1016/j.jaip.2020.09.052
	56	M	USA	none	unknown	fever, cough, dyspnea, fatigue	hydroxychloroquine, azithromycin	none	M	n/a	not hospitalized, see Comment	recovered	Ho et al., 2021, J Allergy Clin Immunol Pract 9: 490-493	10.1016/j.jaip.2020.09.052
	54	F	USA	bronchiectasis, thrombocytopenia	unknown	cough, dyspnea	hydroxychloroquine, azithromycin, steroids	s	MS	unknown, see Comment	n/a	deceased	Ho et al., 2021, J Allergy Clin Immunol Pract 9: 490-493	10.1016/j.jaip.2020.09.052
	76	F	USA	interstitial lung disease, coronary artery disease, diabetes, chronical kidney disease	unknown	fever, cough, dyspnea, emesis, diarrhea	hydroxychloroquine, azithromycin, steroids, investigational agent	s	MS	unknown, see Comment	n/a	deceased	Ho et al., 2021, J Allergy Clin Immunol Pract 9: 490-493	10.1016/j.jaip.2020.09.052
